# Supplementary material for: Evaluation of the Safety and Efficacy of Hand Sanitizer Products Marketed to Children Available during the COVID-19 Pandemic
Source: Int J Environ Res Public Health. 2022 Nov 3;19(21):14424. doi: 10.3390/ijerph192114424 (PMC9655340; doi:10.3390/ijerph192114424)
Supplement: Supplementary file 1 [file ijerph-19-14424-s001.zip]

Archive with 1 entries (1 files):
- ijerph-1960371-supplementary.pdf
